# Supplementary material for: A Genome-Wide Association Study of Field Resistance to Magnaporthe Oryzae in Rice
Source: Rice (N Y). 2016 Aug 30;9(1):44. doi: 10.1186/s12284-016-0116-3 (PMC5005242; doi:10.1186/s12284-016-0116-3)
Supplement: Additional file 1: Table S1. — Rice blast evaluation of the RDP1 in three blast nurseries in the field. (XLSX 39 kb) [file 12284_2016_116_MOESM1_ESM.xlsx]

## Sheet: Sheet1
			GSOR ID: Genetic Stocks-Oryza collection identification number
			IRGC ID: International Rice Germplasm Collection identification number

## Sheet: Sheet2
Supplementary Table 1. Blast disease scores of rice cultivars in three field blast nurseries
						Disease scale	Disease scale	Disease scale
GSOR ID	IRGC ID	NSFTV.ID	Accession.Name	Country.of.origin	Subpopulations	Shanghang (Fujian province, Southeast of China)	Wuchang (Heilongjiang province, Northeast of China)	Taojiang (Hunan province, South of China)
301001	To be assigned	1	Agostano	Italy	TEJ	5	3	5
301002	Not available	Not available	Not available	Not available	Not available	4	2	5
301003	117636	3	Ai-Chiao-Hong	China	IND	2	1	4
301004	117601	4	NSF-TV 4	India	AUS	4	1	7
301005	117641	5	NSF-TV 5	India	AROMATIC	2	2	2
301006	117603	6	ARC 7229	India	AUS	4	3	5
301007	To be assigned	7	Arias	Indonesia	TRJ	Na	Na	2
301008	117643	8	Asse Y Pung	Philippines	TRJ	2	1	7
301009	117647	9	Baber	India	TEJ	7	1	1
301010	117648	10	Baghlani Nangarhar	Afghanistan	TEJ	4	4	3
301011	117652	12	Basmati	Pakistan	AROMATIC	2	8	3
301012	117605	13	NSF-TV 13	Pakistan	AUS	6	2	4
301013	117653	14	Basmati 217	India	TRJ	4	2	3
301014	117658	16	Bico Branco	Brazil	AROMATIC	3	1	4
301015	117659	17	Binulawan	Philippines	IND	4	0	2
301016	117661	18	BJ 1	India	AUS	3	2	4
301017	117662	19	Black Gora	India	AUS	3	0	4
301018	117663	20	Blue Rose	Louisiana	ADMIX	4	3	4
301019	117671	21	Byakkoku Y 5006 Seln	Australia	IND	3	2	9
301020	117674	22	Caawa/Fortuna 6-103-15	Taiwan	TRJ	3	3	5
301021	117675	23	Canella De Ferro	Brazil	TRJ	Na	Na	4
301022	117607	24	Carolina Gold	United States	TRJ	4	2	5
301023	117676	25	Carolina Gold	United States	TRJ	7	2	4
301024	117608	26	Carolina Gold Sel	United States	TRJ	7	2	1
301025	117679	27	NSF-TV 27	Pakistan	TRJ	4	1	5
301026	Not available	28	Not available	Not available	Not available	5	4	7
301027	117682	29	Chau	Vietnam	IND	8	5	9
301028	117684	30	Chiem Chanh	Vietnam	IND	6	Na	2
301029	117686	31	Chinese	China	TEJ	7	6	6
301030	117687	32	Chodongji	South Korea	TEJ	7	5	5
301031	117688	33	Chuan 4	Taiwan	AUS	6	3	4
301032	To be assigned	34	NSF-TV 34	India	IND	Na	Na	Na
301033	117691	35	CO18	India	IND	Na	Na	Na
301034	117609	36	CS-M3	United States-CA	TEJ	6	6	Na
301035	117698	37	Cuba 65	Cuba	TRJ	5	2	4
301037	117700	39	NSF-TV 39	Bangladesh	ADMIX	2	6	9
301038	117701	40	Dam	Thailand	ADMIX	4	3	3
301039	117702	41	Darmali	Nepal	ADMIX	Na	Na	7
301040	117705	43	Dee Geo Woo Gen	Taiwan	IND	5	2	7
301041	117710	44	Dhala Shaitta	Bangladesh	AUS	3	3	6
301042	117721	45	Dom-sufid	Iran	AROMATIC	3	2	3
301043	117723	46	Dourado Agulha	Brazil	TRJ	3	0	5
301045	117725	49	DV85	Bangladesh	AUS	5	Na	5
301046	117610	50	DZ78	Bangladesh	AUS	5	4	3
301047	117727	51	Early Wataribune	Japan	TEJ	4	5	4
301048	To be assigned	52	Eh Ia Chiu	Taiwan	TEJ	3	4	9
301049	117735	53	Firooz	Iran	AROMATIC	2	2	4
301050	117736	54	Fortuna	United States	TRJ	4	2	5
301051	117611	55	Gerdeh	Iran	ADMIX	4	2	5
301052	117612	56	Geumobyeo	South Korea	TEJ	2	3	3
301053	117739	57	NSF-TV 57	Iran	IND	3	2	6
301054	117740	58	Ghati Kamma Nangarhar	Afghanistan	AUS	3	7	9
301055	117742	59	Gogo Lempuk	Indonesia	TRJ	3	2	Na
301056	117744	60	Gotak Gatik	Indonesia	ADMIX	3	2	Na
301057	117745	61	Guan-Yin-Tsan	China	IND	3	2	8
301058	117750	65	Honduras	Honduras	TRJ	3	3	4
301059	117751	66	Hsia Chioh Keh Tu	Taiwan	IND	2	1	2
301060	117752	67	Hu Lo Tao	China	TEJ	5	8	6
301061	117754	68	I-Geo-Tze	Taiwan	ADMIX	2	Na	5
301062	117615	69	IAC 25	Brazil	TRJ	3	2	6
301063	117755	70	Iguape Cateto	Haiti	TRJ	2	2	4
301064	117757	71	IR 36	Philippines	IND	3	1	7
301065	117758	72	IR 8	Philippines	IND	3	1	7
301066	117761	73	IRAT 177	French Guiana	TRJ	2	3	1
301067	117763	74	IRGA 409	Brazil	IND	4	2	7
301068	117764	75	Jambu	Indonesia	TRJ	2	2	1
301069	117766	76	Jaya	India	IND	4	3	5
301070	117768	77	JC149	India	IND	Na	Na	Na
301071	117769	78	Jhona 349	India	AUS	5	3	6
301072	117771	79	Jouiku 393G	Japan	TEJ	5	6	5
301073	To be assigned	80	K 65	Suriname	ADMIX	2	Na	5
301074	117773	81	Kalamkati	India	AUS	2	2	5
301075	117775	83	Kamenoo	Japan	TEJ	5	6	2
301076	117776	84	Kaniranga	Indonesia	TRJ	4	Na	Na
301077	117617	85	Kasalath	India	AUS	8	Na	8
301078	To be assigned	86	Kaw Luyoeng	Thailand	TEJ	4	2	4
301079	117618	87	Keriting Tingii	Indonesia	ADMIX	2	2	Na
301080	117781	88	Khao Gaew	Thailand	AUS	3	3	5
301081	117782	89	NSF-TV 89	Thailand	TRJ	4	2	2
301082	117784	90	Kiang-Chou-Chiu	Taiwan	IND	5	2	5
301083	To be assigned	91	Kibi	Japan	TEJ	5	7	5
301084	117786	92	Kinastano	Philippines	TRJ	3	5	4
301085	117787	93	Kitrana 508	Madagascar	AROMATIC	3	Na	6
301086	117789	94	Koshihikari	Japan	TEJ	4	4	6
301088	117792	96	KU115	Thailand	ADMIX	Na	Na	Na
301089	117793	97	Kun-Min-Tsieh-Hunan	China	IND	4	3	9
301090	117794	98	L-202	United States_CA	TRJ	5	1	5
301091	117796	99	LAC 23	Liberia	TRJ	2	2	2
301092	117797	100	Lacrosse	United States	ADMIX	5	3	Na
301093	117802	101	Lemont	United States	TRJ	1	2	Na
301094	117619	102	Leung Pratew	Thailand	IND	Na	Na	Na
301095	117807	103	Luk Takhar	Afghanistan	TEJ	7	7	6
301096	117811	104	Mansaku	Japan	TEJ	7	6	7
301097	117620	105	Mehr	Iran	AUS	7	Na	Na
301098	117814	106	Ming Hui	China	IND	4	1	1
301099	117815	107	NSF-TV 107	Bangladesh	TRJ	2	2	5
301100	117621	108	Moroberekan	Guinea	TRJ	2	2	2
301101	117817	109	MTU9	India	IND	4	4	6
301102	117818	110	Mudgo	India	IND	4	Na	8
Not available	Not available	111	N 22	India	TRJ	Na	Na	Na
301104	117819	112	N12	India	AROMATIC	2	Na	3
301105	117822	113	Norin 20	Japan	TEJ	6	7	5
301106	117823	114	Nova	United States	ADMIX	6	2	7
301107	To be assigned	115	NPE 835	Pakistan	TEJ	7	Na	Na
301108	117824	116	NSF-TV 116	Pakistan	TRJ	3	2	2
301109	117826	117	O-Luen-Cheung	Taiwan	IND	5	3	9
301110	117828	118	Oro	Chile	TEJ	7	5	7
301111	117829	119	Oryzica Llanos 5	Colombia	IND	2	2	1
301112	117831	120	OS6	Nigeria	TRJ	3	1	5
301113	117833	121	Ostiglia	Argentina	TEJ	6	2	7
301114	117835	122	Padi Kasalle	Indonesia	TRJ	6	6	Na
301115	117837	123	Pagaiyahan	Taiwan	IND	5	2	7
301116	117840	125	Pao-Tou-Hung	China	IND	3	1	7
301117	117841	126	Pappaku	Taiwan	IND	5	3	4
301119	117846	128	Pato De Gallinazo	Australia	ADMIX	4	1	6
301120	117848	129	Peh-Kuh	Taiwan	IND	4	2	6
301121	117849	130	Peh-Kuh-Tsao-Tu	Taiwan	IND	5	2	9
301122	117850	131	Phudugey	Bhutan	AUS	2	3	5
301123	117859	132	Rathuwee	Sri Lanka	IND	4	Na	4
301124	117861	133	Rikuto Kemochi	Japan	TEJ	7	3	7
301125	To be assigned	134	Romeo	Italy	TEJ	6	5	4
301126	117867	135	RT 1031-69	Zaire	TRJ	3	1	3
301127	To be assigned	136	RTS12	Vietnam	IND	Na	Na	Na
301128	117622	137	RTS14	Vietnam	IND	4	1	8
301129	117868	138	RTS4	Vietnam	IND	Na	Na	Na
301130	117869	139	S4542A3-49B-2B12	United States	TRJ	5	7	4
301131	117879	140	Saturn	United States	ADMIX	3	3	2
301132	117880	141	Seratoes Hari	Indonesia	IND	4	2	7
301133	117881	142	Shai-Kuh	China	IND	4	3	1
301134	117884	143	Shinriki	Japan	TEJ	7	8	7
301135	117887	144	Shoemed	United States	TEJ	5	7	7
301136	117888	145	Short Grain	Thailand	IND	Na	Na	Na
301137	To be assigned	146	Shuang-Chiang	Taiwan	IND	4	2	3
301138	117890	147	Sinampaga Selection	Philippines	TRJ	5	2	1
301139	117891	148	Sintane Diofor	Burkina Faso	IND	Na	Na	Na
301140	To be assigned	149	Sinaguing	Philippines	TRJ	6	3	6
301141	117897	150	Sultani	Egypt	TRJ	5	2	6
301142	117900	151	Suweon	Korea	TEJ	2	3	2
301143	117902	152	T 1	India	AUS	3	Na	3
301144	117903	153	T26	India	AUS	5	2	5
301145	117904	154	Ta Hung Ku	China	TEJ	9	7	9
301146	117905	155	Ta Mao Tsao	China	TEJ	9	5	9
301147	117907	156	Taichung Native 1	Taiwan	IND	3	2	5
301148	117908	157	Tainan Iku 487	Taiwan	TEJ	4	6	5
301149	117910	158	Taipei 309	Taiwan	TEJ	5	Na	8
301150	To be assigned	159	Tam Cau 9A	Vietnam	IND	Na	Na	Na
301151	To be assigned	160	NSF-TV 160	Iran	AROMATIC	3	Na	3
301152	117912	161	TeQing	China	IND	2	0	6
301153	117915	162	TKM6	India	IND	5	6	7
301154	117906	163	Taducan	Philippines	IND	3	Na	Na
301155	117918	164	Tondok	Indonesia	TRJ	3	Na	6
301156	117921	165	Trembese	Indonesia	TRJ	3	1	3
301157	117924	166	Tsipala 421	Madagascar	ADMIX	2	2	2
301158	117646	167	B6616A4-22-Bk-5-4	United States	TRJ	2	1	2
301159	117926	168	Vary Vato 462	Madagascar	ADMIX	4	2	9
301160	To be assigned	169	WC 6	China	TEJ	3	6	5
301161	To be assigned	170	Wells	United States	TRJ	Na	Na	Na
301162	117943	171	ZHE 733	China	IND	3	1	4
301163	117944	172	Zhenshan 2	China	IND	2	1	0
301164	To be assigned	173	Nipponbare	Japan	TEJ	4	5	4
301165	To be assigned	174	Azucena	Philippines	TRJ	4	2	5
Not available	Not available	175	1021	Guatemala	TRJ	Na	Na	Na
301167	117632	176	583	Ecuador	TRJ	3	Na	Na
301168	117633	177	68-2	France	TEJ	4	7	3
301169	117602	178	ARC 6578	India	AUS	1	3	Na
301170	117654	179	Bellardone	France	TEJ	7	2	8
301171	117655	180	Benllok	Peru	TEJ	5	7	6
301172	117657	181	Bergreis	Austria	TEJ	6	8	7
301173	To be assigned	182	Blue Rose Supreme	United States	ADMIX	5	6	4
301174	117664	183	Boa Vista	El Salvador	TRJ	3	1	2
301175	117666	184	Bombon	Spain	TEJ	4	7	7
301176	117668	185	British Honduras Creole	Belize	TRJ	2	3	4
301177	117669	186	Bul Zo	South Korea	TEJ	4	6	4
301178	117606	187	C57-5043	United States	TRJ	3	6	4
301179	117694	188	Coppocina	Bulgaria	TRJ	3	Na	3
301180	117696	189	Criollo La Fria	Venezuela	IND	3	2	7
301181	117707	190	Delrex	United States	TRJ	3	2	Na
301182	117720	191	Dom Zard	Iran	AROMATIC	3	2	4
301183	117732	192	Erythroceros Hokkaido	Poland	TEJ	Na	Na	Na
301184	117737	193	Fossa Av	Burkina Faso	TRJ	3	Na	Na
301185	To be assigned	194	HG 24	Burkina Faso	ADMIX	Na	Na	Na
301186	117760	195	IRAT 13	Cote D'Ivoire	TRJ	2	1	3
301187	117770	196	JM70	Mali	IND	3	3	7
301188	117780	197	Kaukkyi Ani	Myanmar	ADMIX	2	6	2
301189	117801	198	Leah	Bulgaria	TRJ	2	4	3
301190	117816	199	NSF-TV 199	Bolivia	TRJ	2	2	4
301191	117834	200	P 737	Pakistan	AUS	5	Na	6
301192	117843	201	Pate Blanc Mn 1	Cote D'Ivoire	TRJ	Na	Na	Na
301193	117854	202	Pratao	Brazil	TRJ	2	2	0
301194	117858	203	Radin Ebos 33	Malaysia	IND	4	5	6
301195	117860	204	Razza 77	Italy	TEJ	3	5	6
301196	117863	205	Rinaldo Bersani	Italy	ADMIX	3	7	9
301197	117865	206	Rojofotsy 738	Madagascar	ADMIX	2	2	6
301198	117889	207	Sigadis	Indonesia	IND	3	3	4
301199	117894	208	SLO 17	India	IND	4	3	9
301200	117911	209	Tchibanga	Gabon	IND	Na	1	4
301201	Not available	210	Not available	Not available	Not available	4	4	5
301202	117917	211	Tokyo Shino Mochi	Japan	ADMIX	4	2	4
Not available	Not available	212	WC 2810	Micronesia	TRJ	Na	Na	Na
301204	117935	213	WC 3397	Jamaica	TRJ	4	1	2
301205	117626	214	WC 4419	Honduras	TRJ	4	1	3
301206	117936	215	WC 4443	Bolivia	TRJ	4	2	4
301207	117939	216	Yabani Montakhab 7	Egypt	TEJ	6	6	5
301208	117941	217	YRL-1	Australia	ADMIX	5	3	3
301209	117851	218	PI 298967-1	Australia	ADMIX	8	2	2
301210	117825	219	Nucleoryza	Austria	TEJ	6	8	4
301211	117645	220	Azerbaidjanica	Azerbaijan	TEJ	7	8	6
301212	117872	221	Sadri Belyi	Azerbaijan	AROMATIC	Na	Na	Na
301213	117842	222	Paraiba Chines Nova	Brazil	IND	6	3	6
301214	117855	223	Priano Guaira	Brazil	TRJ	4	2	2
301215	117777	224	Karabaschak	Bulgaria	TEJ	8	7	7
301216	117660	225	Biser 1	Bulgaria	TEJ	6	2	5
301217	117762	226	IRAT 44	Burkina Faso	TRJ	6	1	1
301218	117864	227	Riz Local	Burkina Faso	ADMIX	1	2	5
301219	117673	228	CA 902/B/2/1	Chad	AUS	3	3	4
301220	117820	229	Niquen	Chile	TRJ	4	8	6
301221	117753	231	Hunan Early Dwarf No. 3	China	IND	3	1	5
301222	117882	232	Shangyu 394	China	TEJ	2	5	4
301223	To be assigned	233	Sung Liao 2	China	TEJ	2	6	4
301224	117600	234	Aijiaonante	China	IND	5	1	2
301225	117901	235	Sze Guen Zim	China	IND	4	3	7
301226	117937	236	WC 521	China	ADMIX	3	5	5
301227	117733	237	Estrela	Colombia	ADMIX	2	2	Na
301228	Not available	238	Not available	Not available	Not available	1	2	3
301229	117932	239	WAB 502-13-4-1	Cote D'Ivoire	TRJ	1	1	1
301230	117931	240	WAB 501-11-5-1	Cote D'Ivoire	TRJ	2	2	4
301231	117728	241	ECIA76-S89-1	Cuba	IND	3	4	7
301232	117599	242	27	Dominican Republic	TRJ	2	3	4
301233	117923	243	Tropical Rice	Ecuador	TEJ	4	9	9
301234	117639	244	Arabi	Egypt	ADMIX	Na	5	3
301235	117870	245	Sab Ini	Egypt	TEJ	5	Na	7
301236	117877	246	Saraya	Fiji	AUS	2	Na	6
301237	117709	247	Desvauxii	Former Soviet Union	TEJ	3	7	Na
301238	117677	248	Caucasica	Former Soviet Union	TEJ	3	7	7
301239	117852	249	Pirinae 69	Former Yugoslavia	ADMIX	3	6	4
301240	117670	250	Bulgare	France	TEJ	3	7	4
301241	To be assigned	251	H256-76-1-1-1	Argentina	TRJ	2	5	2
301242	117713	252	Djimoron	Guinea	IND	2	Na	7
301243	117746	253	Guineandao	Guinea	ADMIX	2	2	5
301244	117614	254	Hon Chim	Hong Kong	IND	3	2	5
301245	117838	255	Pai Hok Glutinous	Hong Kong	IND	3	3	5
301246	117866	256	Romanica	Hungary	TEJ	4	1	7
301247	117635	257	Agusita	Hungary	TEJ	5	6	6
301248	117914	258	Tia Bura	Indonesia	TRJ	4	6	4
301249	117873	259	Sadri Tor Misri	Iran	ADMIX	3	4	7
301250	117628	260	NSF-TV 260	Iran	AROMATIC	3	5	2
301251	117883	261	Shim Balte	Iraq	AUS	4	5	7
301252	117747	262	Halwa Gose Red	Iraq	AUS	5	2	0
301253	117812	263	Maratelli	Italy	TEJ	5	7	8
301254	117651	264	Baldo	Italy	ADMIX	4	5	7
301255	117929	265	Vialone	Italy	TEJ	5	7	Na
301256	117749	266	Hiderisirazu	Japan	ADMIX	5	6	5
301257	117748	267	Hatsunishiki	Japan	TEJ	4	5	4
301258	117928	268	Vavilovi	Kazakhstan	TEJ	5	6	Na
301259	117898	269	Sundensis	Kazakhstan	IND	5	2	7
301260	117832	270	Osogovka	Macedonia	ADMIX	4	5	8
301261	117810	271	M. Blatec	Macedonia	ADMIX	4	Na	6
301262	To be assigned	272	923	Madagascar	ADMIX	3	1	Na
301263	117927	273	Varyla	Madagascar	ADMIX	2	6	4
301264	117836	274	Padi Pagalong	Malaysia	TRJ	Na	2	2
301265	117895	275	Sri Malaysia Dua	Malaysia	TEJ	6	5	5
301266	117779	276	Kaukau	Mali	AUS	5	2	7
301267	117738	277	Gambiaka Sebela	Mali	TEJ	5	5	6
301268	117672	278	C1-6-5-3	Mexico	ADMIX	5	1	3
301269	117788	279	Kon Suito	Mongolia	TEJ	6	5	5
301270	117874	280	Saku	Mongolia	ADMIX	Na	Na	5
301271	117844	281	Patna	Morocco	TEJ	5	5	7
301272	117922	282	Triomphe Du Maroc	Morocco	TEJ	4	6	6
301273	117683	283	Chibica	Mozambique	TEJ	5	5	8
301274	117759	284	IR-44595	Nepal	IND	5	1	1
301275	117920	285	Tox 782-20-1	Nigeria	TRJ	3	4	2
301276	117756	286	IITA 135	Nigeria	TRJ	Na	1	1
301277	117942	287	Zerawchanica Karatalski	Poland	TEJ	8	7	7
301278	117616	288	Italica Carolina	Poland	TEJ	8	5	6
301279	117808	289	Lusitano	Portugal	TEJ	8	6	6
301280	117638	290	Amposta	Puerto Rico	TEJ	8	5	5
301281	117919	291	Toploea 70/76	Romania	TEJ	4	7	6
301282	To be assigned	292	Stegaru 65	Romania	TEJ	6	7	6
301283	117920	293	TOg 7178	Senegal	ADMIX	3	2	7
301284	117756	294	SL 22-613	Sierra Leone	ADMIX	3	2	3
301285	117942	295	Bombilla	Spain	TEJ	6	1	3
301286	117616	296	Dosel	Spain	TEJ	5	2	6
301287	117808	297	Bahia	Spain	TEJ	7	7	6
301288	117638	298	LD 24	Sri Lanka	IND	2	4	3
301289	117919	299	SML 242	Suriname	IND	7	2	5
301290	To be assigned	300	Sml Kapuri	Suriname	TEJ	6	3	5
301291	117813	301	Melanotrix	Tajikistan	TEJ	9	9	6
301292		302	WIR 3039	Tajikistan	TEJ	9	9	9
301293	117785	303	Kihogo	Tanzania	TEJ	6	6	5
301294	117630	304	519	Uruguay	IND	6	2	5
301295	117719	305	Doble Carolina Rinaldo Barsani	Uruguay	ADMIX	6	5	4
301296	117938	306	WIR 3764	Uzbekistan	TEJ	7	6	8
301297	117925	307	Uzbekskij 2	Uzbekistan	TEJ	5	6	6
301298	117805	308	Llanero 501	Venezuela	TRJ	3	2	1
301299	To be assigned	309	Manzano	Zaire	TRJ	2	2	3
301300	117857	310	R 101	Zaire	TRJ	2	2	2
301301	117631	311	56-122-23	Thailand	TEJ	5	5	6
301302	117644	312	Aswina 330	Bangladesh	AUS	5	5	7
301303	117623	313	BR24	Bangladesh	IND	5	2	7
301304	117697	314	CTG 1516	Bangladesh	AUS	4	2	6
301305	117703	315	Dawebyan	Myanmar	IND	4	2	8
301306	117704	316	DD 62	Bangladesh	AUS	5	2	6
301307	117711	317	DJ 123	Bangladesh	AUS	4	Na	7
301308	117712	318	DJ 24	Bangladesh	AUS	5	5	Na
301309	117714	319	DK 12	Bangladesh	AUS	4	2	3
301310	117715	320	DM 43	Bangladesh	AUS	5	1	7
301311	117716	321	DM 56	Bangladesh	AUS	3	4	0
301312	117717	322	DM 59	Bangladesh	AUS	3	Na	7
301313	117718	323	DNJ 140	Bangladesh	AUS	1	2	3
301314	117724	324	DV 123	Bangladesh	AUS	2	4	6
301315	117731	325	EMATA A 16-34	Myanmar	IND	4	3	Na
301316	117741	326	Ghorbhai	Bangladesh	AUS	2	4	6
301317	117743	327	Goria	Bangladesh	AUS	2	3	4
301318	117765	328	Jamir	Bangladesh	AUS	2	2	5
301319	117772	329	Kachilon	Bangladesh	AUS	6	4	7
301320	To be assigned	330	Khao Pahk Maw	Thailand	AUS	3	2	4
301321	117783	331	Khao Tot Long 227	Thailand	AUS	4	3	3
301322	117791	332	KPF-16	Bangladesh	ADMIX	5	6	9
301323	117803	333	Leuang Hawn	Thailand	TEJ	Na	Na	5
301324	117806	334	Lomello	Thailand	TEJ	6	7	Na
301325	117827	335	Okshitmayin	Myanmar	ADMIX	5	5	5
301326	117847	336	Paung Malaung	Myanmar	AUS	2	Na	3
301327	117871	337	Sabharaj	Bangladesh	IND	6	3	7
301328	117892	338	Sitpwa	Myanmar	TEJ	8	6	7
301329	117940	339	Yodanya	Myanmar	IND	5	2	7
301330	117656	340	Berenj	Afghanistan	ADMIX	3	1	2
301331	117885	341	Shirkati	Afghanistan	AUS	7	2	5
301332	117678	342	Cenit	Argentina	TRJ	Na	Na	4
301333	117930	343	Victoria F.A.	Argentina	ADMIX	7	4	2
301334	117613	344	Habiganj Boro 6	Bangladesh	ADMIX	3	1	4
301335	117726	345	DZ 193	Bangladesh	AUS	1	2	3
301336	117778	346	Karkati 87	Bangladesh	AUS	6	2	9
301337	117695	347	Creole	Belize	TRJ	5	Na	3
301338	117685	348	China 1039	China	IND	5	1	7
301339	117681	349	Chang Ch'Sang Hsu Tao	China	IND	4	2	7
301340	117804	350	Ligerito	Colombia	TRJ	Na	Na	4
301341	117642	353	ARC 10376	India	AUS	7	2	7
301342	Not available	354	Not available	Not available	Not available	5	1	8
301343	117604	355	ASD 1	India	TEJ	7	7	8
301344	117767	356	JC 117	India	IND	5	2	5
301345	117634	357	9524	India	AUS	3	3	5
301346	117640	358	ARC 10086	India	ADMIX	Na	Na	8
301347	117899	359	Surjamkuhi	India	AUS	2	Na	3
301348	117856	360	PTB 30	India	AUS	2	Na	6
Not available	Not available	361	F.R. 13A	India	TEJ	Na	Na	Na
301350	117730	363	Edomen Scented	Japan	ADMIX	3	Na	4
301351	117862	364	Rikuto Norin 21	Japan	ADMIX	3	6	3
301352	117886	365	Shirogane	Japan	TEJ	7	6	8
301353	117624	366	Kiuki No. 46	Japan	TEJ	4	7	4
301354	117875	367	Sanbyang-Daeme	Korea	ADMIX	3	4	Na
301355	117708	368	Deokjeokjodo	Korea	TEJ	4	7	6
301356	117878	369	Sathi	Pakistan	AUS	4	2	5
301357	117692	370	Coarse	Pakistan	AUS	4	2	5
301358	117876	371	Santhi Sufaid	Pakistan	AUS	3	1	7
301359	117896	372	Sufaid	Pakistan	AUS	4	2	5
301360	117799	373	Lambayeque 1	Peru	AROMATIC	3	2	3
301361	117667	376	Breviaristata	Portugal	ADMIX	2	5	Na
301362	117853	377	PR 304	Puerto Rico	TRJ	3	1	Na
301363	117774	378	Kalubala Vee	Sri Lanka	AUS	3	5	7
301364	To be assigned	379	Wanica	Suriname	TRJ	Na	Na	2
301365	117909	380	Tainan-Iku No. 512	Taiwan	TEJ	3	6	5
301366	To be assigned	381	325	Taiwan	TRJ	2	4	Na
301367	117629	384	318	TURKEY	TRJ	2	2	3
301368	117821	385	Nira	United States	IND	3	2	6
301369	117839	386	Palmyra	United States	ADMIX	2	2	2
301370	117809	387	M-202	United States-CA	ADMIX	4	6	2
301371	To be assigned	388	Nortai	United States	ADMIX	1	3	5
301372	117689	389	CI 11011	United States	ADMIX	Na	1	Na
301373	117690	390	CI 11026	United States	ADMIX	3	Na	5
301374	117706	391	Della	United States	TRJ	3	5	Na
301375	117729	392	Edith	United States	TRJ	3	2	4
301376	Not available	393	Not available	Not available	Not available	2	2	3
301377	117798	394	Lady Wright Seln	United States	TRJ	4	3	0
301378	117830	395	OS 6 (WC 10296)	Zaire	TRJ	1	2	3
301379	117693	396	Cocodrie	United States	TRJ	2	1	1
301380	117699	397	Cybonnet	United States	TRJ	2	1	4
301381	To be assigned	399	Spring	United States	TRJ	Na	Na	Na
301382	To be assigned	11	Baguamon 14	Bangladesh	IND	Na	Na	Na
301383	To be assigned	15	Beonjo	South Korea	TEJ	Na	Na	8
301386	To be assigned	62	Gyehwa 3	South Korea	TEJ	2	2	1
301387	To be assigned	63	Haginomae Mochi	Japan	TEJ	3	7	5
301388	To be assigned	64	Heukgyeong	South Korea	TEJ	3	6	Na
301389	To be assigned	124	Pankhari 203	India	AROMATIC	2	4	Na
301390	To be assigned	352	Guatemala 1021	Guatemala	TRJ	1	4	3
301391	To be assigned	375	Upland	PONAPE ISLAND	TRJ	2	Na	7
301392	To be assigned	398	93-11	China	IND	Na	Na	Na
301393	To be assigned	400	Yang Dao 6	China	IND	Na	Na	Na
301394	Not available	612	Not available	Not available	Not available	1	Na	2
301402	To be assigned	621	LaGrue	United States	TRJ	2	4	4
301404	To be assigned	618	Pecos	United States	ADMIX	3	2	6
301405	To be assigned	619	Rosemont	United States	TRJ	3	2	4
301406	To be assigned	620	Jasmine85	Philippines	IND	2	1	6
301407	To be assigned	623	Shufeng 121-1655	China	IND	1	Na	1
301408	To be assigned	624	Kaybonnet	United States	TRJ	2	Na	3
301409	To be assigned	628	Jefferson	United States	TRJ	2	Na	5
301410	To be assigned	629	Panda	United States	ADMIX	2	Na	3
301411	To be assigned	630	Saber	United States	TRJ	2	1	3
301412	Not available	631	Not available	Not available	Not available	4	Na	4
301413	To be assigned	632	Francis	United States	TRJ	Na	Na	Na
301414	To be assigned	633	Jing 185-7	China	IND	3	6	2
301415	To be assigned	634	Rondo (4484-1693)	China	IND	4	1	7
301416	To be assigned	616	RT0034	United States	IND	3	2	4
301417	Not available	617	Not available	Not available	Not available	2	1	4
301418	To be assigned	622	Bengal	United States	ADMIX	3	1	3
301419	To be assigned	625	Katy	United States	TRJ	3	1	2
301420	To be assigned	626	C101A51	Colombia	IND	2	1	3
301421	To be assigned	627	Early	United States	ADMIX	2	6	4
312001	117264	635	Azucena	Philipppines	TRJ	Na	Na	Na
312002	117276	636	Sadu Cho	Korea	IND	Na	Na	Na
312003	117273	637	N 22	India	AUS	Na	Na	Na
312004	117272	638	Moroberekan	Guinea	TRJ	Na	Na	Na
312005	117274	639	Nipponbare	Japan	TEJ	Na	Na	Na
312006	117265	640	Dom-Sofid	Iran	AROMATIC	Na	Na	Na
312007	117279	641	Tainung 67	Taiwan	TEJ	5	5	2
312008	117280	642	Zhenshan 97B	China	IND	5	2	6
312009	117271	643	Minghui 63	China	IND	5	Na	Na
312010	117268	644	IR64	Philippines	IND	Na	Na	Na
312011	117270	645	M202	United States-CA	ADMIX	Na	Na	Na
312013	117282	647	Cypress	United States	TRJ	1	1	4
312014	117277	648	Shan-Huang-Zhan-2	China	IND	Na	Na	Na
312017	117266	651	Dular	India	AUS	3	Na	4
312018	117269	652	Li-Jiang-Xin-Tuan-Hei-Gu	China	ADMIX	Na	Na	Na
GSOR ID: Genetic Stocks-Oryza collection identification number
IRGC ID: International Rice Germplasm Collection identification number
