# Supplementary material for: A Genome-Wide Association Study of Field Resistance to Magnaporthe Oryzae in Rice
Source: Rice (N Y). 2016 Aug 30;9(1):44. doi: 10.1186/s12284-016-0116-3 (PMC5005242; doi:10.1186/s12284-016-0116-3)
Supplement: Additional file 2: Table S2 — Forty rice cultivars that were resistant in all three blast nurseries in the field. (XLSX 14 kb) [file 12284_2016_116_MOESM2_ESM.xlsx]

## Sheet: Sheet1
Supplementary Table 2. 40 cultivars resistant in all three tested field blast nurseries
						Disease scale	Disease scale	Disease scale
GSOR ID	IRGC ID	NSFTV.ID	Accession.Name	Country.of.origin	Subpopulations	Shanghang (Fujian province, Southeast of China)	Wuchang (Heilongjiang province, Northeast of China)	Taojiang (Hunan province, South of China)
301005	117641	5	NSF-TV 5	India	AROMATIC	2	2	2
301042	117721	45	Dom-sufid	Iran	AROMATIC	3	2	3
301052	117612	56	Geumobyeo	South Korea	TEJ	2	3	3
301059	117751	66	Hsia Chioh Keh Tu	Taiwan	IND	2	1	2
301066	117761	73	IRAT 177	French Guiana	TRJ	2	3	1
301068	117764	75	Jambu	Indonesia	TRJ	2	2	1
301091	117796	99	LAC 23	Liberia	TRJ	2	2	2
301100	117621	108	Moroberekan	Guinea	TRJ	2	2	2
301108	117824	116	NSF-TV 116	Pakistan	TRJ	3	2	2
301111	117829	119	Oryzica Llanos 5	Colombia	IND	2	2	1
301126	117867	135	RT 1031-69	Zaire	TRJ	3	1	3
301131	117879	140	Saturn	United States	ADMIX	3	3	2
301142	117900	151	Suweon	Korea	TRJ	2	3	2
301156	117921	165	Trembese	Indonesia	TRJ	3	1	3
301157	117924	166	Tsipala 421	Madagascar	ADMIX	2	2	2
301158	117646	167	B6616A4-22-Bk-5-4	United States	TRJ	2	1	2
301163	117944	172	Zhenshan 2	China	IND	2	1	0
301174	117664	183	Boa Vista	El Salvador	TRJ	3	1	2
301186	117760	195	IRAT 13	Cote D'Ivoire	TRJ	2	1	3
301193	117854	202	Pratao	Brazil	TRJ	2	2	0
301228	Not available	238	Not available	Not available	Not available	1	2	3
301229	117932	239	WAB 502-13-4-1	Cote D'Ivoire	TRJ	1	1	1
301284	117756	294	SL 22-613	Sierra Leone	ADMIX	3	2	3
301298	117805	308	Llanero 501	Venezuela	TRJ	3	2	1
301299	To be assigned	309	Manzano	Zaire	TRJ	2	2	3
301300	117857	310	R 101	Zaire	TRJ	2	2	2
301313	117718	323	DNJ 140	Bangladesh	AUS	1	2	3
301330	117656	340	Berenj	Afghanistan	ADMIX	3	1	2
301335	117726	345	DZ 193	Bangladesh	AUS	1	2	3
301360	117799	373	Lambayeque 1	Peru	AROMATIC	3	2	3
301367	117629	384	318	TURKEY	TRJ	2	2	3
301369	117839	386	Palmyra	United States	ADMIX	2	2	2
301376	Not available	393	Not available	Not available	Not available	2	2	3
301378	117830	395	OS 6 (WC 10296)	Zaire	TRJ	1	2	3
301379	117693	396	Cocodrie	United States	TRJ	2	1	1
301386	To be assigned	62	Gyehwa 3	South Korea	TEJ	2	2	1
301411	To be assigned	630	Saber	United States	TRJ	2	1	3
301418	To be assigned	622	Bengal	United States	ADMIX	3	1	3
301419	To be assigned	625	Katy	United States	TRJ	3	1	2
301420	To be assigned	626	C101A51	Colombia	IND	2	1	3
GSOR ID: Genetic Stocks-Oryza collection identification number
IRGC ID: International Rice Germplasm Collection identification number
