# Supplementary material for: A Genome-Wide Association Study of Field Resistance to Magnaporthe Oryzae in Rice
Source: Rice (N Y). 2016 Aug 30;9(1):44. doi: 10.1186/s12284-016-0116-3 (PMC5005242; doi:10.1186/s12284-016-0116-3)
Supplement: Additional file 4: Table S4. — The 12 strong candidate genes in the LAFBRs that are up-regulated or down-regulated in the rice-rice blast incompatible interaction. (XLSX 10 kb) [file 12284_2016_116_MOESM4_ESM.xlsx]

## Sheet: Sheet1
Supplementary Table 4. The 12 candidate genes in the LAFBRs that are up-regulated or down-regulated.
Genes	Tracking_ID	length	Log2 {FPKM(S/R)}	Note
3	LOC_Os01g45450.1	1542	0.180446	Up-regulated
15	LOC_Os01g49580.1	2742	0.11829	Up-regulated
26	LOC_Os01g49529.1	3428	0.40586	Up-regulated
34	LOC_Os04g52830.1	1995	0.442933	Up-regulated
39	LOC_Os05g05270.1	2369	0.290788	Up-regulated
46	LOC_Os08g34580.1	2979	0.240525	Up-regulated
70	LOC_Os12g40419.2	2455	0.0203677	Up-regulated
51	LOC_Os09g27820.1	1462	2.58233	Down-regulated
52	LOC_Os09g27750.1	1461	7.10545	Down-regulated
56	LOC_Os10g32830.1	1095	4.84647	Down-regulated
59	LOC_Os10g37330.1	2212	2.47487	Down-regulated
62	LOC_Os10g32770.3	3904	2.02932	Down-regulated
