# Supplementary material for: A Genome-Wide Association Study of Field Resistance to Magnaporthe Oryzae in Rice
Source: Rice (N Y). 2016 Aug 30;9(1):44. doi: 10.1186/s12284-016-0116-3 (PMC5005242; doi:10.1186/s12284-016-0116-3)
Supplement: Additional file 5: Table S5. — Pair-wise correlation analysis of RDP1 disease reactions evaluated under in the field vs. in the growth chamber. (XLSX 10 kb) [file 12284_2016_116_MOESM5_ESM.xlsx]

## Sheet: Sheet1
Supplementary Table 5. Correlation of resistance of the RPD1 cultivars between field blast nursery and growth chamber conditions
	Heilongjiang	Hunan	RO1-1	RB22	75-1-127	P06-6	0-249
Fujian	0.13	0.13	0.15	0.18	0.1	0.13	0.11
Heilongjiang		0.08	0.26	0.32	0.07	0.06	0.13
Hunan			0.2	0.18	0.14	0.1	0.11
RO1-1, RB22, 75-1-127, P06-6, 0-249 are five single isolates reported in previous study (kang, et al).
